# Supplementary material for: Proteasomal-dependent CHK1 degradation leads to DNA damage accumulation in ALS cellular model systems
Source: Cell Death Dis. 2026 May 6;17(1):599. doi: 10.1038/s41419-026-08603-6 (PMC13315745; doi:10.1038/s41419-026-08603-6)
Supplement: Supplementary file 12 — Source data [file 41419_2026_8603_MOESM12_ESM.xlsx]

## Sheet: FIG.1B
								means
	EV	FUS WT	FUS P525L - CIs	FUS P525L + CIs			EV	FUS WT	FUS P525L - CIs	FUS P525L + CIs
N1	0.472037	1.53739	1.94642	0.866019		N1	1.00239	1.42256	1.06537	0.513087
	1.73897	1.16326	1.26167	0.475489		N2	0.996012	1.2681	1.37952	0.757895
	0.973546	0.617856	2.13275	0.403435		N3	1.00068	0.89962	0.7964	0.507627
	1.14785	1.00175	1.43649	0.495854
	1.09542	1.17762	1.81536	0.523512
	0.73493	1.43908	1.48354	0.491206
	1.04438	1.31361	2.16137	0.39865
	1.62953	1.10705	0.822283	0.357784
	0.935144	1.89923	0.699581	0.432012
	1.01585	1.42152	1.37761	0.902287
	1.09143	1.07928	1.31673	0.931143
	1.36602	0.600196	1.21695	0.648938
	1.38953	1.74352	1.22146	0.858443
	1.03552	1.83807	0.922288	0.661121
	1.29495	0.74555	0.845617	0.384534
	1.12073	1.10163	0.987227	0.523696
	1.21984	1.44171	1.13815	0.51424
	1.27424	0.843156	0.984767	0.379145
	1.57584	1.30763	0.933943	0.644066
	1.61319	1.35803	0.980847	0.83912
	1.30419	1.57275	0.975665	0.835379
	1.36435	1.42031	1.07223	0.596439
	1.77533	1.75486	1.04729	0.593904
	1.58722	1.29186	1.17735	0.719779
	0.952934	0.421875	0.971541	0.809072
	0.798588	2.16116	1.00691	0.411222
	0.943811	2.30903	1.18893	0.367782
	0.779502	1.39165	0.758876	0.43772
	0.972532	1.6466	1.40288	0.463201
	0.626521	1.76046	1.39559	0.696435
	0.938206	1.49982	0.610559	0.375311
	1.02166	2.42406	1.1184	0.450272
	1.16105	1.38064	1.02255	0.510394
	0.910834	1.12584	1.05978	0.543995
	0.870241	0.62502	1.12038	0.309903
	0.557125	1.72143	0.935352	0.258959
	0.491072	1.4326	1.20641	0.205736
	0.951799	1.83674	1.14412	0.321294
	0.974153	1.02191	1.07815	0.54767
	0.933757	0.940022	1.31073	0.398181
	1.25026	1.28909	1.20752	0.62227
	0.702353	1.69067	1.292	0.285705
	0.802737	1.24228	2.29894	0.474954
	0.92457	0.878365	2.15115	0.526607
	1.04133	1.40478	1.50009	0.338025
	1.00029	0.920682	1.76766	0.352628
	0.619244	1.39881	1.2623	0.29669
	1.32451	1.48649	1.19961	0.368324
	1.27949	1.52136	1.13786	0.26807
	1.47492	1.95704	0.760842	0.4087
	0.567256	1.66476	1.01873	0.612718
	1.05956	1.43627	1.18378	0.812918
	0.877166	1.43382	0.604849	0.226423
	0.714774	1.82241	0.774259	0.552113
	1.23854	1.34	1.10673	0.490316
	1.15471	0.383192	0.445685
	0.824219	0.918861	0.813416
	0.942194	1.31868	0.484123
	1.28993	1.33525	0.556985
	1.33349	1.47214	0.794942
	0.53618	1.2704	0.723852
	0.936926	1.4377	1.01303
	1.45276	1.58296	0.624762
	1.04613	1.81756	0.792126
	0.921868	1.75362	0.807026
	0.62088	1.35034	0.904551
	1.18367	1.61528	0.805937
	1.15514	1.40143	0.804955
	1.41611	1.09595	0.682115
	0.782933	0.982402	1.12298
	1.47162	1.09885	1.0929
	1.39234	0.924009	1.16545
	1.25463	1.58959	0.772675
	1.27523	0.763794	0.819716
	1.02514	0.892968	0.702967
	0.851169	1.56374	0.943676
	1.19611	1.74289	1.05838
	0.910375	0.496068	0.681405
	0.922045	1.62646	0.940766
	1.21066	0.396014	0.9519
	1.01448	1.69147	0.542789
	0.596549	1.45494	0.838219
	0.518773	1.82766	0.750024
	0.941313	1.33606	1.07086
	0.808966	1.70492	1.10156
	0.871345	1.06963	0.992138
	0.964895	1.22603	0.954471
	0.742173	1.47774	0.895527
	0.879454	1.64931	1.24
	1.10296	1.68461	0.81485
	1.22457	1.24247	0.901189
	0.702583	1.67179	0.851164
	0.611997	1.45892
	0.883393	0.813718
	1.13998	1.55547
	1.32353	1.21321
	0.843833	1.0053
	0.66765	1.41802
	1.01545	1.22551
	0.61953	1.37421
	1.21523	1.86457
	0.840134	1.37542
	0.878921	1.30077
	1.1945	1.91238
	0.626701	2.25869
	1.371	1.07759
	1.05149	1.65007
	0.7947	1.66869
	1.04471	1.71931
	0.863779	1.55381
	1.3538	0.895405
	0.647626	1.16498
	1.16015	1.37861
	0.75474	1.24771
	1.30736	1.59158
	0.865549	1.43437
	1.39391	1.41489
	0.894534	1.4768
	0.574141	1.30093
	1.31135	1.54014
	0.651204	1.26246
	0.965417	1.2304
	1.20454	1.17918
	0.922162	1.09951
	0.981568	1.67049
	1.48973	1.16373
	0.864173	1.49106
	0.481842	1.1946
	0.84751	1.21849
	0.973342	1.97972
	0.971162	0.695671
	0.800946	2.12597
	0.629313	2.04479
	1.03743	1.68674
	1.03633	1.71067
	0.808073	1.72353
	0.954544	2.36097
	1.3891	1.50326
	0.504316	2.40453
	0.522445	1.86133
	0.456706	1.4471
	1.14091	2.12777
	0.709677	1.71082
	0.792052	1.54458
	0.773217	1.46026
	0.800565	1.61988
	0.817763	2.16631
	1.03529	1.31691
	0.795057	1.41973
	0.757485	1.81759
	0.902796	1.87604
	0.969239	1.39495
	0.914238
	1.2669
	1.21736
	0.985749
	1.20902
	0.941138
	1.07739
	1.02371
	1.20511
	1.21198
	1.22589
	1.07826
	0.973149
	0.884071
	1.13993
	0.745086
	0.721785
	0.956606
	0.720817
	0.603953
	0.871635
	0.94921
	1.13843
	1.44155
	1.29469
	0.945079
	1.11518
	0.940389
	1.07969
	1.14378
	1.02436
	1.15574
	0.839295
	0.859605
	1.30559
	0.971157
N2	1.11014	1.421	1.39605	0.414102
	1.13337	1.3238	1.50044	0.420469
	1.25984	1.58417	1.06152	0.404909
	0.979074	1.71321	1.30125	0.753576
	1.19703	1.60944	1.46077	0.354028
	1.04187	1.78622	1.72799	1.0456
	1.0553	1.37768	0.939231	0.790493
	1.23462	1.46111	1.01945	0.776506
	1.05938	1.92165	1.37624	1.09205
	0.870865	1.41225	1.60428	0.719743
	0.834241	1.4684	1.74939	1.19996
	1.04648	1.7434	1.82936	1.50732
	1.00965	1.68112	2.0008	1.20251
	1.04773	1.34837	1.43907	0.954535
	0.895276	1.542	1.32085	0.454705
	0.608726	1.52242	2.16994	0.607858
	0.704551	1.04838	1.60734	0.463247
	0.909975	1.4953	1.71362	0.842634
	1.31067	0.788536	1.5345	1.02518
	1.06743	0.921202	0.844201	1.12341
	1.11082	0.502228	1.63911	0.641306
	0.921892	1.03947	2.08502	0.834218
	1.08012	0.272105	1.41119	0.534543
	0.979647	0.977386	1.12794	0.969813
	1.35853	0.992364	2.22162	0.425519
	1.52478	0.915704	1.6995	0.622709
	1.42184	0.807752	1.46643	0.605989
	1.128	1.19983	0.606879	0.396997
	1.07133	1.21106	1.17086	0.569088
	0.959488	1.39762	1.50561	0.637413
	0.976405	1.09681	0.759048	0.462682
	0.703161	0.724242	0.821119	0.571675
	1.13695	1.31241	1.23988	0.71705
	1.136	1.68247	1.43204	0.478436
	1.02959	1.73721	1.52742	0.831083
	0.942427	0.933119	1.39312	0.560212
	0.805925	2.07268	1.24305	0.679012
	1.09801	1.62788	1.46481	0.470392
	0.885279	1.61708	1.00093	0.526645
	0.923423	1.2765	1.39349	0.559067
	1.37537	1.80903	1.53082	0.754535
	1.13586	1.0738	1.22851	0.650284
	1.12855	0.845406	1.69377	0.550034
	0.995761	1.20183	0.857207	0.64251
	0.975129	1.43386	1.40597	0.496863
	1.12403	0.824989	0.890445	0.715644
	1.26876	1.13128	1.18079	0.674564
	0.752514	1.36792	1.70701	1.04679
	1.04476	0.565333	0.4511	0.711348
	1.18945	1.16009	1.10039	1.01281
	0.840229	0.861661	1.41737	0.759066
	1.0926	1.56156	1.63626	1.83994
	1.03764	1.30994	1.17404	0.725443
	1.0434	0.862497	1.53501	0.753565
	1.13671	1.11038	1.10359	0.653011
	1.09722	1.72224	1.5192	0.849026
	0.769934	1.32355	0.523603	0.547017
	0.980575	1.7994	1.53431	0.957218
	0.734296	1.04109	1.02767	0.882482
	1.02771	1.85087	1.92958	0.788596
	0.932047	0.387354	1.06356	0.949312
	1.17805	0.707306	1.39046	1.12484
	1.01051	1.66611	1.34729	1.10543
	0.499614	1.06001	0.900329	0.914692
	1.2299	0.985871	1.39576	0.911463
	1.29333	1.4658	1.23069
	1.17879	1.44166	1.24413
	0.46385	0.602595	1.25412
	1.10241	0.737531	1.5632
	1.23447	1.12462	1.74355
	1.02778	0.734559	1.45292
	1.25507	1.21627	1.80707
	0.671836	0.608004	1.03298
	0.650392	1.40432	0.809912
	0.484141	1.31331	1.30483
	0.89404	0.272395	1.46272
	1.26812	1.54446	1.46235
	0.374249	1.63001	1.64381
	0.368567	1.41355	1.45744
	1.11371	0.858837	1.62325
	1.35606	1.37906	1.49636
	0.5651	1.16757	1.58353
	0.767125	1.39246	0.623691
	1.62473	1.541	0.911439
	0.653469	1.32053	2.5718
	0.545921	1.26253	2.00967
	1.15142	1.26126
	0.877456	1.49372
	0.587714	1.43892
	0.833058	1.49433
	1.2857	1.40408
	0.524028	1.3939
	0.985696	1.51292
	1.01554	1.61047
	1.17178	1.44027
	0.633443	1.66977
	0.943099	0.978377
	1.1742	1.72909
	1.02986	2.02843
	1.14253	1.47742
	0.653942	1.62563
	1.00186	1.59874
	1.28638	0.543106
	0.942593	1.01448
	0.930663	0.645359
	1.207	0.49903
	1.36022	1.58736
	0.644996	1.72597
	0.98785	0.847881
	1.02801	1.52714
	1.06049	1.55091
	0.915521
	1.41893
	1.00027
	0.925511
	1.12128
	0.880953
	1.20296
	1.03832
	1.04185
	1.02283
	1.27244
	1.06751
	0.776616
	0.864258
	0.885465
	1.04709
	0.950141
	0.958584
	0.94114
	0.857406
	0.98653
	0.770847
N3	1.1032	0.799394	0.463941	0.332505
	1.08806	0.720498	0.870991	0.295778
	0.938858	0.426083	0.687324	0.333469
	1.04289	0.881227	0.930297	0.314526
	1.3212	1.17013	0.819072	0.320959
	1.03185	0.499036	0.718284	0.290155
	1.16858	1.25602	0.773849	0.404937
	1.18556	0.608005	0.611582	0.414842
	0.979771	0.522776	1.0462	0.449784
	1.21886	0.545871	0.864	0.387561
	1.23098	0.69205	0.777252	0.513313
	1.05027	1.2701	1.04788	0.47929
	1.17528	0.985637	0.786429	0.399864
	1.20692	0.966617	0.802593	0.696308
	1.14367	0.993632	0.985256	0.518833
	1.17531	0.913325	0.864257	0.709301
	1.16519	0.957653	0.959224	0.351371
	0.923349	0.889201	0.793472	0.295982
	0.52679	1.05494	0.671498	0.674952
	1.27558	0.844063	0.590849	0.592047
	0.844535	0.441228	0.298248	0.593862
	1.33888	0.764185	0.287717	0.464563
	1.12344	0.824958	0.815101	0.48121
	0.82104	0.809099	0.916953	0.552361
	1.52849	1.04326	0.870085	0.55635
	0.901309	0.908519	0.529958	0.726629
	1.33021	0.785085	0.449622	0.506003
	1.0032	0.391255	1.03502	0.752649
	1.46354	0.880569	0.676786	0.43379
	1.03457	0.927532	0.976342	0.445471
	1.25463	0.796642	1.39482	0.688804
	1.28588	0.669076	0.869143	0.363006
	0.760845	0.688775	1.28784	0.417511
	0.452711	0.928807	0.922727	0.610685
	1.45636	0.694057	1.26164	0.617823
	0.758858	0.662833	0.978762	0.340516
	0.944876	0.656897	0.742781	0.617577
	0.660763	0.930303	0.448245	0.543837
	0.997982	0.895129	0.700563	0.400914
	0.586127	0.64222	0.863934	0.419528
	0.763732	0.67979	1.0238	0.346997
	1.31449	1.13188	0.547718	0.511794
	1.01454	0.870921	0.80821	0.374605
	0.920808	0.597663	0.561525	0.364688
	0.98148	0.501814	0.638181	0.608799
	0.774998	0.767405	0.78904	0.429655
	1.09947	0.813744	0.91047	0.467315
	1.12657	1.06731	0.770816	0.457722
	0.880112	1.05927	0.775689	0.395049
	1.13589	0.694985	0.97439	0.784061
	1.32763	1.00807	0.77546	0.510024
	1.22295	1.01379	0.894233	0.466213
	1.21098	1.11763	0.869935	0.562082
	0.990289	0.932463	0.610778	0.494061
	0.979065	0.893047	0.536928	0.539066
	1.40197	0.863534	0.839241	0.579448
	0.956541	1.00725	0.843065	0.816336
	0.713088	0.881375	0.969573	0.601413
	0.783032	0.940831	0.993473	0.910837
	1.14391	0.932977	0.773619	0.928571
	0.925897	1.18511	1.02298
	1.15597	0.710393	0.964968
	1.34392	1.15954	1.03752
	0.62407	1.06913	1.03905
	1.0394	0.292628	0.668205
	1.22505	1.0342	1.19504
	0.566158	0.921684	0.848247
	0.82828	0.216125	0.992961
	0.611275	1.01908	0.524769
	0.709894	1.48609	1.08675
	1.31775	1.00712	0.821662
	0.704669	1.10655	1.03103
	0.76609	0.976156	0.969915
	1.28987	0.86397	1.26631
	1.67968	0.898172	0.901565
	1.00919	0.823891	0.513382
	0.804811	0.839939	0.947312
	0.804833	1.15553	0.652122
	1.25506	0.86301	0.947411
	0.814303	0.864838	0.791116
	0.953401	0.782197	0.606985
	0.782882	0.978359	0.647763
	0.740306	1.26222	0.485663
	0.569128	1.18977	0.704123
	1.19387	0.912079	0.543119
	0.550191	1.02894	0.930891
	1.11757	0.951006	0.643667
	0.845725	0.907407	0.434046
	1.14707	1.19384	1.02427
	0.806628	1.17769	0.436324
	0.991096	0.995607	0.97767
	0.89139	0.973201	0.866713
	0.534355	0.677962	0.800161
	0.79626	1.17657	0.996028
	0.6675	1.12721	0.941942
	0.628069	0.836755	0.72489
	0.984952	1.14948	0.551917
	0.723761	0.997323	0.555471
	1.00353	1.03797	0.593635
	0.940296	0.952037	0.517791
	1.00116	0.61841	0.921074
	1.23112	1.28749	0.567531
	0.833173	0.752673	0.466096
	0.936207	0.90934	0.928835
	0.961832	1.03286	0.584129
	0.935375	1.1953	0.856866
	0.888307	0.742139	0.471514
	1.04982	0.895186	0.919729
	0.974417	1.30175	0.66437
	0.770698	1.02493	0.62703
	1.4659	1.03905	0.817002
	0.970555	0.883355	0.850236
	0.893614	0.968488	0.816716
	1.32592	0.869111
	1.33052	0.93825
	0.990386	0.908218
	1.05107	1.64634
	1.15916	0.71792
	0.992342	1.04482
	0.919075	0.739242
	1.01858	0.697605
	1.3357	0.923695
	1.09772	0.810655
	1.23138	0.568777
	0.982551	0.961798
	1.10592	0.580681
	1.20532	0.776162
	1.31306	1.12926
	1.00166	0.988412
	1.04212	0.661432
	0.978132	1.19068
	1.21789	1.06723
	0.963403	0.998713
	0.817964	1.06876
	0.974828	0.566567
	0.878386	0.701455
	1.05624	0.816041
	1.05024	0.663611
	1.17071	0.995615
	0.968739	1.01896
	1.02041	0.721657
	1.17104	0.939673
	0.64918	1.13559
	0.771216	1.00469
	1.1055	0.940627
	0.890497	0.901709
	1.02549	1.08219
	0.824394	0.838614
	0.842407	1.00843
	1.08318	0.966934
	1.04799	1.00496
	0.998296	1.05124
	0.643807	0.710631
	0.835053	0.789614
	1.10199	0.979132
	0.98465	0.867602
	0.819463	0.682874
	0.962586
	0.610977
	1.05168
	0.991664

## Sheet: FIG. 1C
										means
	EV	FUS WT	FUS P525L - CIs	FUS P525L + CIs					EV	FUS WT	FUS P525L - CIs	FUS P525L + CIs
N1	0.5866	1.8138	1.53608	0.398587				N1	1.00276	1.03181	0.988431	0.433909
	1.15248	1.13109	0.497004	0.302209				N2	0.999027	1.12548	1.05349	0.738477
	0.823439	0.865844	0.978104	0.250015				N3	1.00398	1.08115	1.12359	0.673389
	1.52556	0.54852	0.588297	0.469054
	1.21888	1.27496	4.29919	0.588089
	0.843015	1.5441	0.811123	0.39046
	0.735707	0.662309	1.34479	0.478236
	1.01315	0.604859	0.515085	0.208263
	1.02996	1.08677	0.329674	0.243084
	1.65331	1.24156	1.25801	1.09506
	1.10687	1.41987	1.32815	0.567025
	0.624756	0.42497	0.968801	0.526938
	0.795659	0.905737	0.954059	0.785704
	1.13513	1.30987	0.757861	0.327608
	1.11763	0.564371	0.942072	0.445465
	0.88868	0.693136	0.874173	0.378434
	1.07144	0.443932	0.794286	0.327994
	0.501176	1.49122	1.10306	0.36532
	0.822099	0.738257	1.19198	0.183734
	1.16908	1.55503	0.92654	0.39099
	1.09328	1.06987	1.16486	1.36523
	0.897129	0.966728	0.704252	0.600092
	1.17677	0.930193	1.18238	0.411105
	1.01308	0.89107	1.6194	0.381366
	1.09981	0.700445	0.958411	0.683071
	1.06145	1.26062	1.45042	0.389424
	1.20034	1.25388	0.691313	0.251855
	0.620349	0.841033	1.72445	0.343058
	0.466335	1.29337	1.24056	0.379637
	1.02425	0.955206	0.980224	0.779867
	1.27226	1.38711	1.0342	0.315042
	0.988167	1.87675	1.85992	0.308831
	0.930519	0.998189	1.13603	0.599446
	1.0044	1.06316	0.989584	0.831098
	0.782847	0.306628	0.631379	0.245059
	1.46447	1.19445	0.667209	0.318081
	1.67456	1.35034	1.03107	0.214209
	1.43672	1.07745	1.1636	0.28802
	0.986154	0.796915	1.29704	0.301659
	0.756105	0.786688	0.804698	0.255277
	1.05754	0.966929	1.0511	1.09431
	1.43647	1.06829	0.631239	0.332769
	0.479952	0.846945	1.36204	0.410336
	1.15001	0.487475	0.818206	0.362658
	0.736974	0.532633	0.957893	0.345052
	1.29688	0.794937	0.617702	0.214045
	0.830747	0.941307	0.518427	0.260565
	1.10722	0.793946	1.04178	0.204818
	1.2449	0.837401	1.05691	0.258453
	1.24712	1.06369	0.375678	0.288087
	0.6773	0.794171	1.20934	0.319674
	0.744076	1.10197	0.731106	0.301883
	1.36847	0.836354	0.573014	0.505436
	0.822747	1.07077	0.581319	0.549326
	0.614926	1.04924	0.540372
	0.901443	0.706416	0.297705
	0.913077	0.654527	1.23254
	0.930499	0.799341	0.504628
	1.20785	0.983879	1.57637
	2.30035	1.22721	0.877593
	0.79605	0.921199	0.997738
	0.772934	0.835829	0.916672
	2.37164	1.07208	0.952408
	0.959538	1.30351	0.878717
	0.638004	1.2583	0.93599
	0.784737	1.48691	1.11277
	0.853227	1.38926	0.76805
	1.02361	1.52709	1.45528
	0.635704	0.584781	0.68735
	0.615253	0.661296	1.3592
	0.831203	0.639953	0.462263
	1.35743	0.569321	0.867082
	1.50157	1.04977	0.931393
	1.36966	0.405941	0.910134
	0.985906	0.219387	0.766253
	1.11303	0.792443	1.26217
	0.95007	1.14176	1.26588
	1.05035	0.547376	1.02003
	1.01453	0.958621	0.78703
	0.953186	0.209271	0.966788
	0.858539	1.13591	0.923718
	0.886296	1.18584	0.769482
	0.611711	1.23369	0.819973
	1.21641	1.01502	1.07052
	0.878893	1.40958	0.861085
	0.701098	0.809955	0.948495
	1.16203	0.728584	1.03619
	1.12327	0.979169	1.11045
	0.843905	1.2233	0.780473
	0.672478	0.680953	1.12416
	0.646283	0.731405	0.721796
	0.987984	1.53466	0.753806
	0.725367	0.855375	0.816407
	1.06819	0.634132
	0.96301	1.44907
	1.43372	0.676739
	0.745107	1.20622
	0.466388	0.754577
	0.866451	1.03747
	0.484753	1.20485
	1.05146	1.31905
	0.765551	1.21733
	0.773449	1.4768
	0.690599	2.52914
	0.302274	1.16547
	0.986992	1.18575
	1.5796	1.5015
	0.857261	1.06377
	1.11067	1.24485
	1.05894	1.44265
	0.884528	0.651367
	0.686459	1.1563
	1.19314	0.894527
	0.648419	0.866395
	0.613388	1.49073
	0.738005	1.08565
	1.17434	1.22962
	1.17905	0.973234
	2.33065	1.11236
	1.85211	1.44388
	0.486215	1.59999
	0.873426	1.26498
	1.51095	1.74114
	1.57375	0.770058
	0.861123	1.1977
	1.27701	1.38716
	1.70685	1.99893
	0.628658	0.987679
	0.917764	1.33357
	0.894355	1.28862
	1.0073	0.276607
	1.39546	1.50509
	0.798021	1.19779
	0.953317	0.975279
	1.45714	0.905716
	1.28464	1.20632
	1.29799	0.827436
	1.24794	0.693046
	0.299032	0.83165
	0.67826	1.47189
	0.393184	0.927547
	0.537386	1.14831
	1.10377	1.59973
	0.954109	0.677205
	0.686768	0.939244
	0.838123	0.955314
	0.644111	1.00659
	0.952692	0.550771
	1.59829	0.88784
	0.543936	0.819458
	0.894162	1.10004
	0.869791	0.773286
	1.195
	1.52977
	0.980143
	1.09048
	0.943925
	1.06077
	0.819222
	0.947134
	0.735895
	1.33137
	1.00743
	1.29877
	0.524816
	0.714415
	0.949175
	2.15144
	0.775504
	0.89431
	0.788241
	0.714152
	1.18629
	0.710354
	0.763143
	0.91796
	0.921806
	1.02791
	1.0586
	1.13783
	0.996336
	1.05433
	1.01615
	1.40073
	1.08065
	1.09649
	0.858004
	0.965944
	1.45246
	1.03403
N2	1.19001	0.848304	0.725579	0.255081
	1.17031	1.12433	1.01083	0.222982
	1.07423	0.710475	0.598766	0.171186
	1.0666	1.18001	0.796525	0.367361
	0.993306	1.08805	1.29992	0.305793
	0.880532	1.08684	1.26392	1.48594
	1.21325	1.35145	1.39701	0.658716
	1.00912	0.911091	0.94944	0.656413
	1.13657	1.17939	1.01554	1.21208
	0.856711	1.45674	1.1275	1.4617
	1.44157	1.3096	1.22561	1.42064
	0.871296	1.25463	1.19538	0.651996
	1.13124	1.05879	1.4001	1.19328
	1.05315	1.10473	0.695942	1.47667
	0.802994	1.10811	1.25674	1.24634
	0.433669	1.45405	0.767991	0.653493
	0.536157	0.968902	1.01072	0.301994
	0.617074	1.17496	0.622211	0.304119
	0.71564	0.752324	1.37245	0.488196
	0.672063	0.752258	1.06295	0.718384
	1.50319	0.768347	1.31786	1.13855
	1.04468	0.655515	1.49784	2.0361
	0.859208	0.522707	1.87159	0.294835
	0.677999	1.27051	1.24682	0.842448
	1.11085	0.878524	1.00641	0.698447
	1.39394	0.996189	0.412388	0.769825
	1.2897	1.21308	1.75556	1.171
	1.32267	1.5232	1.54057	1.21868
	1.33039	1.80978	0.374587	0.938718
	1.48954	1.26837	0.454782	0.443156
	1.35823	1.20901	1.05919	0.465503
	0.461027	1.51284	0.991552	0.469133
	1.1734	1.18924	1.24672	1.13526
	0.797709	1.30641	0.829176	0.929501
	0.949478	0.94447	0.858433	0.419179
	0.698397	1.37144	0.810703	0.444231
	1.17881	1.10829	0.675327	0.28135
	0.956368	1.129	1.06135	0.363037
	1.2341	1.40198	0.817886	0.371147
	1.48065	1.2042	1.20018	1.37885
	1.47401	1.33156	0.859193	0.848171
	0.869155	1.05457	0.81999	0.492945
	0.960945	0.892948	0.908724	0.984806
	0.845652	1.02544	1.08682	0.507278
	1.12712	1.24678	0.833815	0.637583
	0.961759	0.226073	0.533233	0.403832
	1.28721	0.466723	0.801283	0.612157
	0.913963	0.739605	1.69016	0.422046
	1.44789	1.29035	0.678485	0.571696
	1.19881	0.792483	1.11873	0.457674
	1.14738	0.872317	0.924129	0.602936
	1.55536	1.35035	0.829114	0.981381
	1.32775	0.828066	1.54307	0.289437
	0.866496	1.301	0.635342	0.494716
	1.35741	1.34769	0.949943	0.363749
	0.9234	1.25735	0.823047	0.462311
	0.974473	0.704952	1.44508	0.361304
	1.14394	1.35354	0.234669	0.749787
	0.800702	1.24807	0.99284	0.739472
	0.951157	0.873489	0.500083	2.63558
	0.791829	1.41605	1.00171	0.622147
	0.657995	1.50961	0.673683	0.626183
	0.901489	0.535846	0.801055	0.595513
	0.435245	0.863708	0.998634
	1.39816	1.41914	0.501553
	0.951656	0.536803	1.02051
	1.20645	1.151	1.19088
	0.422826	1.83538	0.976615
	1.51008	2.81302	0.868499
	0.98939	0.353915	0.629705
	0.893798	0.349431	0.869673
	1.03313	0.899372	1.3072
	0.589679	0.507976	1.32459
	0.584362	1.12196	1.25863
	0.318247	0.406378	0.772184
	0.913424	1.55516	0.820757
	0.719409	1.07834	1.4679
	0.40283	0.352842	1.5724
	0.341452	0.92921	2.71935
	0.918752	1.94066	1.85346
	1.30377	0.921047	2.01534
	0.610593	1.33273	1.5825
	0.652427	1.65498	1.57318
	1.76774	0.995169	0.32099
	0.72588	0.922422	0.915193
	0.733159	1.39226	0.67944
	0.946327	1.10302	1.90655
	0.911878	1.39792
	0.50478	1.25564
	0.720617	1.23683
	1.16163	0.568929
	0.444536	1.11367
	1.14207	1.26874
	1.23266	1.24181
	0.97892	1.06512
	0.687145	1.13228
	1.23308	1.03791
	1.20985	0.978158
	0.89711	0.737092
	1.12684	1.75046
	0.64324	1.25507
	1.23377	1.6261
	1.33089	1.41502
	1.10404	1.18504
	0.803889	0.700164
	1.34287	1.14981
	1.22731	1.361
	0.562	0.968425
	1.16932	1.73039
	1.27413	1.55031
	1.13223	1.50502
	0.717642	1.28394
	1.44666	1.40534
	1.18167
	1.00271
	1.47528
	1.87045
	0.810054
	1.54472
	0.858049
	0.706689
	0.670812
	0.983589
	0.64218
	0.887945
	0.964141
	0.883559
	0.910729
	1.00974
	0.935993
	1.22141
	1.02997
	1.01131
N3	1.78123	0.576836	0.901304	0.593498
	1.42295	1.51337	1.22584	0.748971
	0.7938	1.17967	1.06769	0.485979
	0.907319	1.60259	1.3452	0.365673
	1.48374	0.911392	0.849391	0.325525
	1.52237	0.836832	1.00911	0.344748
	0.871887	1.35694	1.12684	0.444549
	0.872871	0.992355	1.40384	0.550486
	1.13541	2.38747	1.42538	0.395948
	0.975052	1.06811	1.04464	0.606607
	0.969337	1.53154	1.2456	0.524591
	0.498452	1.79545	1.21774	0.829837
	1.23784	0.904469	1.36039	0.485479
	1.13412	1.18004	1.25728	0.465163
	1.15919	1.14471	1.32961	0.680347
	1.10311	0.892118	1.0971	0.332383
	0.936293	1.2379	1.1263	0.324322
	0.423187	0.914614	0.602896	0.416062
	0.362181	1.40029	0.643081	0.889754
	1.22638	0.718858	0.420561	0.514544
	0.531516	0.837043	0.417541	0.856368
	0.858739	1.19493	0.911005	0.653692
	0.983146	1.24937	0.509655	0.933676
	0.891688	0.589565	1.21522	0.886848
	0.949266	1.17148	1.16686	0.915394
	0.815128	0.709625	1.12164	1.04287
	0.864809	1.37439	0.561197	0.997905
	0.840344	0.825524	0.873712	0.41353
	1.05461	1.3491	1.00545	0.534232
	0.938775	1.36412	1.59154	0.683738
	0.849659	0.96018	2.57199	0.2766
	0.724668	1.10209	0.997495	0.309409
	1.22343	1.22157	2.57678	0.516529
	0.470349	1.37653	1.06138	0.39717
	1.15052	0.89837	2.0865	0.795391
	1.11193	1.15251	1.60181	0.557484
	1.25808	1.06381	3.00383	0.44254
	1.40472	1.26025	0.49612	0.491561
	1.38661	1.44333	2.68377	0.389541
	0.582256	1.14433	1.16979	0.671148
	0.445534	1.11077	0.852013	0.497893
	1.53048	0.917781	0.791629	0.294773
	1.42894	1.63884	0.881074	0.504958
	1.30881	1.01932	0.487722	0.606746
	1.3399	0.746649	0.498225	0.774873
	0.859887	1.07389	0.95998	0.396219
	1.00839	0.732884	0.983974	1.53175
	1.08948	1.19256	1.48272	0.60166
	0.887022	1.19925	1.71409	0.655237
	1.20776	1.20456	1.09215	0.705209
	0.997455	1.03824	0.74916	0.842834
	1.42594	0.879472	0.992547	1.3366
	1.18285	1.08694	1.01207	1.06435
	1.13552	0.809092	0.961939	1.5358
	0.768359	0.965268	0.565756	0.573356
	1.76475	0.859224	1.08886	1.18324
	0.92096	0.952583	0.94934	1.48169
	0.74636	1.06451	0.917076	1.37928
	0.919395	1.06793	1.60355
	1.2631	1.03931	1.08822
	0.674379	0.973499	1.21057
	1.22559	0.858212	1.0966
	0.916431	1.44024	1.07985
	0.455687	1.28343	1.69364
	0.905506	1.08311	1.02729
	1.33696	1.48377	2.26745
	0.443513	2.28139	1.03367
	1.30006	0.643273	0.905483
	0.520177	1.09678	1.10251
	0.43079	0.983545	0.972739
	1.20372	1.18052	0.986192
	0.478313	0.848507	1.01351
	0.878904	0.932208	0.328289
	0.824751	0.918733	0.94914
	0.990307	1.20899	1.06405
	1.31302	1.89047	1.21621
	1.05208	1.4514	0.382577
	1.53592	1.51008	0.948619
	0.668382	1.23447	0.48895
	1.14482	1.39359	1.1394
	1.0028	1.78132	0.797204
	1.05507	0.780737	0.693582
	1.09129	1.89905	0.763002
	1.09421	1.30839	1.14541
	0.845678	1.2174	0.638442
	0.402561	1.11573	0.953286
	0.925886	1.5759	1.49253
	1.04901	1.22792	1.16423
	0.912843	0.925591	2.24626
	0.880264	1.58985	0.990946
	0.364512	1.14222	1.59939
	1.49457	1.08432	1.03321
	0.563359	1.449	1.28337
	1.36474	1.24951	1.16307
	1.53054	0.968855	1.31963
	0.978289	0.930918	1.04105
	1.28854	0.821838	1.47421
	0.767945	0.875857	1.09395
	0.919193	1.20605	0.775519
	0.938478	0.846245	1.83802
	1.05629	0.546786	0.888328
	1.13395	0.916657	1.79565
	1.24036	1.08192	1.2721
	1.41696	0.695339	0.686031
	1.06638	0.863176	0.584559
	1.2547	1.10264	0.809789
	1.26912	0.876701	0.353558
	2.47477	0.830172	1.35671
	1.12697	1.3291	0.885109
	1.29127	0.830097	0.998703
	1.10107	1.75746	1.18195
	0.251033	0.64421	1.11747
	1.05548	1.28216	1.62784
	0.826217	1.57177
	1.04779	0.867591
	0.930337	0.819833
	1.42992	0.623977
	1.1423	0.906914
	1.17355	1.03635
	0.907502	0.794125
	1.03689	1.11364
	0.850541	1.12555
	0.907943	0.729295
	0.658004	0.414919
	0.827432	0.779402
	0.864577	1.07764
	1.32656	0.880062
	0.92269	0.951638
	0.816818	1.3652
	0.777378	0.619296
	1.26663	1.18822
	0.999806	1.15307
	0.782644	1.04711
	0.735432	1.09551
	1.17869	0.902234
	1.31198	1.12054
	1.25108	0.939637
	0.837368	1.32703
	0.989098	1.17873
	1.14593	1.23192
	0.966096	0.715572
	0.789224	1.06826
	1.00782	0.526304
	0.643921	0.958769
	0.928132	0.457413
	1.12591	2.32108
	0.888192	0.585532
	0.95005	0.706311
	0.675765	0.773901
	0.917311	1.07995
	1.10019	0.56233
	0.910021	0.804223
	0.931676	0.669645
	0.431166	0.814659
	1.43608	0.75047
	1.30621	0.692904
	1.27339	0.910504
	1.20691
	0.758521
	0.583581
	0.708477
	0.716012

## Sheet: FIG. 1E
							MEANS
	EV	TDP - CIs	TDP + CIs				EV	TDP - CIs	TDP + CIs
N1	1.02845	0.631173	0.424743			N1	1	0.802271	0.448943
	0.880394	0.598504	0.447832			N2	1.01306	1.12889	0.59118
	0.833241	0.46251	0.489312			N3	1.00135	1.09614	0.471682
	1.08654	0.568191	0.492912
	1.25961	0.611782	0.499076
	1.02285	0.580231	0.420182
	1.32717	0.671896	0.60868
	1.19076	1.03858	0.423812
	0.907292	1.13694	0.484006
	1.17952	1.08968	0.382211
	1.41595	0.525313	0.446259
	1.14778	0.991825	0.530303
	0.542876	0.445951	0.451994
	1.17074	1.06938	0.445762
	0.643476	0.463099	0.4187
	0.864232	1.2293	0.447452
	0.899894	0.975982	0.483514
	0.822664	0.588994	0.343708
	1.11755	1.20168	0.401487
	1.26618	0.468789	0.446514
	0.980309	0.610151	0.451106
	1.09118	0.585492	0.419179
	1.13617	0.620169	0.356506
	1.03752	0.447534	0.498165
	0.893965	0.491056	0.498686
	1.01088	0.814813	0.401497
	0.933963	0.955068	0.426505
	0.568975	0.6342	0.43244
	0.70578	0.793588	0.4397
	0.764219	0.866424	0.436033
	0.967931	0.88729	0.520202
	0.862376	0.869287	0.45469
	1.00586	0.706259	0.413904
	0.921933	0.544952	0.426999
	1.13685	0.711521
	1.04815	0.76794
	1.22224	0.679282
	1.29826	1.0426
	1.11431	1.03709
	1.22898	1.23464
	1.28293	1.10015
	1.19249	0.818919
	1.10738	1.07682
	0.770071	1.47731
	0.911664	0.867168
	0.981184	1.07628
	0.839475	0.826586
	0.794595	0.861919
	1.19849	0.98493
	0.40377	0.522014
	0.55176	0.681977
	0.551223	0.588304
	1.00014	0.926512
	1.06349	0.675851
	0.920916	0.408012
	0.878283	1.26221
	0.851363	0.661116
	1.12161	0.968028
	1.0619	0.732767
	1.13436	0.970212
	1.37105
	0.670515
	1.04013
	1.12134
	0.753227
	1.10422
	1.01263
	0.991634
	1.23215
	1.40557
	1.00633
	0.477325
	0.859707
	1.12195
	1.26669
	0.972621
	1.1299
	1.3148
	1.02114
	0.972957
N2	0.820437	1.065	0.506686
	0.928132	1.67477	0.733673
	0.894168	1.14096	0.639209
	1.20829	1.60496	0.635451
	0.916008	1.24788	0.597394
	1.14236	1.52218	0.511462
	1.28181	0.39954	0.522893
	0.66425	1.50271	0.541696
	1.19355	1.4952	0.723708
	1.25775	1.63027	1.21816
	1.12514	0.508933	0.924316
	0.606874	1.32975	0.854234
	1.0752	1.03248	0.533438
	1.01134	1.24334	0.427511
	1.22233	0.667143	0.448515
	0.976486	1.46192	0.807803
	1.17057	1.51691	0.56285
	1.19496	1.46846	0.619467
	1.33328	1.30252	0.522271
	1.3787	1.63534	0.693702
	1.38944	1.262	0.778297
	1.39638	1.0151	0.828694
	1.11671	1.28104	0.284249
	0.91619	1.17619	0.278398
	0.979633	0.781382	0.30385
	1.00211	1.05868	0.409175
	1.42411	0.977079	0.295651
	1.20118	1.15589	0.911112
	0.895893	1.04307	0.623801
	1.54275	0.961615	0.453526
	0.535618	0.733241	0.441505
	1.20649	1.66785	0.544882
	1.16005	1.0485	0.463472
	0.895862	0.980838	0.480677
	0.881888	1.44517	0.896953
	0.86078	1.7649	0.406517
	0.853117	0.961412	0.67394
	0.992258	1.72022	0.545
	1.00434	1.38696	0.496808
	1.0676	1.57565	0.471353
	1.07629	1.12543	0.474481
	1.12667	1.10246	0.833505
	0.883895	0.706178	1.30075
	0.913267	1.31066	0.595889
	0.957138	1.21975	0.624166
	1.06491	1.17925	0.526785
	0.815734	0.991096	0.274885
	0.989132	0.515508	0.270071
	0.925024	0.718691	0.391075
	0.877105	0.521543	0.597531
	1.03519	0.446379	1.30491
	0.924713	0.870363	0.664337
	0.963956	1.24381	0.603361
	0.910703	0.587831	0.600644
	1.04839	1.62591	0.627586
	0.803924	1.03709	0.487343
	0.999374	1.31839	0.398648
	0.99155	1.09276	0.449263
	0.768484	1.15623	0.393905
	0.996516	1.48605	0.439367
	1.17396	0.501499
	0.824927	1.07248
	0.773994	1.20631
	0.805216	1.25218
	1.23411	1.26162
	1.12739	1.36815
	1.01295	1.2566
	0.924171	0.485517
	1.20799	0.758387
	0.883962	1.04695
	1.25201	0.548333
	1.18199	0.881682
	0.925465	1.69382
	0.85962	1.3485
	1.09636	1.4154
	1.2525	1.26272
	0.8917	0.266831
	1.33665	1.39053
	0.950321	1.6255
	0.758129	1.50451
	0.787942	0.893529
	0.802018	1.12621
	0.579234	1.40716
	1.02601	0.981159
	0.807327	1.49356
	0.816131	1.18257
	0.973885	0.816187
	1.0219	1.84364
	0.852584	0.606616
	0.807458	0.794638
	0.786227	0.625158
	0.754685	0.72388
	0.819112	1.12982
	0.416038	1.55297
	0.832981	0.401842
	0.93082	1.44931
	1.10811	0.924237
	1.57529	1.92162
	1.08824	1.44071
	1.29332	1.07677
	1.22582	1.41734
	1.43298	1.30137
	1.54683	1.07427
	1.44714	1.29749
	1.29802	1.47406
	1.13152	1.65129
	0.911217	0.340078
	0.925665	0.614702
	0.903141	0.629041
	1.13067	0.535417
	0.851446	0.477802
	0.932896	1.58662
	1.21475	0.941874
	1.41488	0.774907
	0.648949	1.46417
	1.02907
	1.06775
	1.07926
	0.562244
	1.33601
	1.11264
	1.19011
	0.812332
	0.677653
	0.956431
	1.03745
	1.05515
	0.858159
	1.04556
	0.35769
	0.88021
	0.960401
	1.10756
	0.898813
	1.11176
	0.871134
	1.07018
	1.03647
	1.16734
	1.11583
	1.07961
N3	0.87853	1.16949	0.499583
	1.39741	0.648923	0.500074
	1.12666	1.11182	0.57305
	1.25289	1.09519	0.324204
	1.1464	1.79082	0.29887
	1.16888	1.48865	0.373782
	1.23437	1.4988	0.570411
	1.07036	1.11125	0.465932
	0.976259	0.720974	0.288857
	1.08848	1.25491	0.362456
	0.932236	0.937113	0.435784
	1.15095	1.07363	0.419171
	1.15867	0.506509	0.475096
	1.26225	0.756517	0.604957
	0.848919	1.1316	0.5749
	1.46145	0.81768	0.472304
	1.51822	1.20779	0.474915
	0.749969	0.905476	0.373577
	1.17379	1.27769	0.470576
	1.04428	0.745335	0.343687
	1.40176	1.52485	0.45201
	0.78839	1.00176	0.431749
	1.15302	0.694399	0.397956
	1.56424	1.21755	0.554429
	0.917902	1.25196	0.67452
	1.2407	0.980589	0.454589
	1.32163	0.864985	0.530954
	1.07731	0.888893	0.498543
	0.868	0.54155	0.376037
	0.729749	0.99318	0.413027
	0.979387	0.235859	0.587095
	0.916289	1.0398	0.682866
	1.02342	0.896738	0.406416
	1.27067	1.07888	0.532543
	0.842448	1.28812	0.276811
	0.974709	1.44032	0.688522
	0.971441	0.424705	0.541036
	0.974118	0.873953	0.463542
	1.03663	1.26304	0.530781
	0.981945	1.09663
	0.994705	1.14872
	0.937607	1.07886
	1.00119	1.24961
	0.958376	1.1356
	1.18067	1.32257
	0.904706	1.17262
	1.06095	1.16919
	0.832475	1.37248
	0.94216	1.10935
	1.10758	1.20566
	0.95239	1.20354
	0.982922	1.28608
	1.06301	1.34801
	1.04355	1.28744
	1.04569	1.22334
	0.960823	1.09866
	0.863941	1.11251
	1.05464	1.07426
	1.03581	0.518416
	1.04504	1.23746
	1.11508	0.497964
	1.20971	1.25083
	0.928064	1.47716
	0.812662	0.597731
	0.944467	1.10618
	0.844175	0.927682
	1.17361	1.15587
	1.29109	1.42633
	1.34849	0.33081
	0.925839	0.560838
	0.701865	1.12864
	1.41057	0.530952
	1.11909	0.520362
	1.46446	1.09286
	1.17385	1.30641
	0.954432	0.997206
	1.04883	1.1005
	1.06306	1.45745
	0.915331	1.37779
	1.08229	1.09368
	1.19271	0.746332
	1.1488	1.46165
	1.07894	1.20887
	1.51891	1.16501
	0.957046	1.22935
	0.968813	1.34207
	0.812066	1.53001
	0.766872	1.43688
	1.07922	1.8791
	1.13628	1.42431
	0.628143	2.12014
	0.837938	0.35918
	0.795204	0.531878
	0.723762	1.80485
	0.694077	0.923567
	0.841674	1.27241
	0.898347	0.462327
	0.811267	1.33327
	0.767164	1.2848
	1.18739	1.23653
	1.17558	1.2314
	1.27775	1.14722
	0.833078	1.29349
	0.977787	1.52733
	1.0081	1.24065
	0.711407	1.16375
	1.0473	0.675677
	1.0656	1.29981
	0.836093	0.719057
	0.725074	0.47817
	0.880474	1.25755
	0.892564	1.19243
	0.871571	1.19354
	0.990187	1.1352
	0.968738	1.55845
	1.10119	1.08134
	1.28773	0.973192
	0.795227	1.10001
	0.912218	1.46076
	1.04763	1.10718
	0.698913	0.898344
	1.06331	1.15073
	0.947656	1.30432
	0.495702	1.26221
	1.05199	1.5009
	1.00759	1.4404
	0.785487	0.6814
	0.380573	1.2606
	1.10576	0.528837
	1.13185	0.896962
	1.07584	0.543215
	0.835029	1.28369
	1.05542	0.980125
	1.09082	0.846026
	0.875028	1.57881
	1.1788	1.19061
	0.622816
	0.976743
	0.888347
	0.925906
	1.06596
	0.945111
	1.08849
	0.990864
	1.0095
	1.07384
	0.955367
	0.880806
	1.0722
	0.922889
	1.07426
	1.40612
	1.12304
	0.869967
	1.3335
	1.23653
	1.14837
	0.834384
	1.02462
	1.0877
	1.07283
	1.22999
	0.644055
	1.07576
	0.875236
	1.39415
	1.35416
	0.948592
	0.988961
	0.969309
	0.784338
	1.11465
	1.29263
	0.944039
	1.25793
	1.0232
	0.99181
	1.14374
	0.728874
	0.912787
	0.674922
	0.827762
	0.634127
	0.524755
	1.18959
	0.738048
	0.642574
	0.790527
	0.79385
	0.806402
	0.617505
	1.01555
	0.776202
	0.7263

## Sheet: FIG. 1G
							MEANS
	EV	TDP - CIs	TDP + CIs				EV	TDP - CIs	TDP + CIs
N1	0.772028	0.906696	0.617764			N1	0.984841	0.963741	0.551695
	1.054	0.45766	0.514356			N2	1.02349	0.782973	0.348868
	0.98254	0.937379	0.587831			N3	0.992962	0.873811	0.351211
	0.893956	1.36085	1.21384
	0.764122	1.10097	0.524404
	0.962031	1.25366	0.559569
	0.355906	1.20077	0.525196
	1.64317	1.02609	0.576649
	0.937932	0.446626	0.632365
	1.05589	1.05367	0.453837
	0.993048	0.509474	0.334959
	1.46878	0.882594	0.518612
	1.07136	1.08411	1.0674
	1.16769	1.27667	0.681037
	0.991175	1.13961	0.581479
	0.99048	1.10502	0.390542
	1.01031	0.455677	0.31762
	1.01045	1.38167	0.638973
	1.16636	1.34446	0.4209
	0.303874	1.84706	0.694014
	0.960517	0.618629	0.475057
	1.02823	0.470704	0.524002
	0.500545	0.630145	0.462176
	0.474691	1.70264	0.477787
	0.423555	0.607678	0.733222
	1.11834	0.879823	0.572225
	0.871467	0.994554	0.517689
	1.11915	1.51622	0.512785
	1.14603	1.07424	0.5498
	0.800226	0.978137	0.53655
	0.954486	1.30164	0.482098
	0.799787	0.427273	0.565815
	0.647437	0.830798	0.323894
	0.728927	0.37652	0.465954
	0.757925	0.415595	0.440287
	0.751953	0.531803	0.816631
	0.894297	1.24215	0.442758
	0.968882	0.635956	0.401184
	1.32207	1.1973	1.17699
	0.460554	1.0081	0.579861
	0.643285	1.07789	0.500829
	0.835715	1.08947	0.375658
	0.844688	1.21438	0.497799
	0.683413	0.591129	0.448962
	1.07806	1.16794	0.522455
	0.679272	1.09571	0.438542
	0.815896	1.01792	0.457659
	0.67169	0.90701	0.4203
	0.562039	1.13853	0.507714
	1.13453	1.01595	0.444278
	0.543837	1.19227	0.614147
	1.54965	0.752532
	1.09329	0.845083
	1.14473	0.725615
	1.0091
	1.26028
	1.15453
	0.933896
	1.31955
	1.08009
	1.04383
	1.17122
	0.950573
	1.17228
	1.20231
	0.878292
	1.10143
	1.25065
	1.0592
	1.2336
	0.927364
	1.23137
	1.26954
	1.2601
	0.716055
	0.88193
	0.956165
	1.03975
	1.03087
	0.86866
	0.923179
	1.12845
	1.03273
	1.13171
	0.964951
	0.44379
	1.01209
	1.15424
	1.01559
	1.11839
	1.49577
	1.0005
	0.905413
	0.860328
	1.12502
	0.909174
	1.02092
	0.929254
	1.52427
	1.49307
	1.01431
	1.12976
	0.754753
	1.29563
	0.936738
	0.969699
	1.10665
	1.12425
	1.23777
	1.06453
	0.808405
	1.04816
	0.96206
	1.02344
N2	1.05154	0.88578	0.435612
	1.09312	0.856835	0.342064
	0.879438	0.871192	0.348651
	0.248737	0.849634	0.369343
	0.730249	0.327413	0.500274
	0.963823	0.84466	0.26256
	1.21716	0.493306	0.267469
	0.210349	0.974116	0.346226
	0.988686	0.353631	0.439519
	0.79983	0.759879	0.316837
	1.03352	0.85648	0.352583
	0.915952	0.295546	0.310229
	1.20084	0.290183	0.304206
	0.73216	0.604438	0.271351
	1.5613	0.467335	0.43167
	1.06583	0.467956	0.436424
	1.86579	0.663079	0.40885
	0.971462	0.7226	0.452206
	0.766829	0.498785	0.352091
	0.749032	1.07975	0.313287
	1.17954	0.550083	0.305864
	1.33493	0.549611	0.424509
	0.968005	0.36996	0.340293
	1.28442	0.299781	0.269518
	0.406003	0.850234	0.310414
	1.17403	0.649423	0.146305
	0.249237	0.713495	0.212639
	1.44809	0.46116	0.329208
	0.978544	0.754092	1.1365
	0.340195	0.823394	0.362605
	1.05654	1.00587	0.349636
	1.72704	0.923326	0.341087
	0.980571	1.14966	0.377949
	0.391188	1.15678	0.344408
	1.89512	0.718556	0.329811
	0.996606	1.11778	0.313008
	0.401029	0.862687	0.333585
	1.43236	0.74165	0.364665
	0.460592	1.57838	0.321729
	0.90236	1.01802	0.287429
	0.898723	1.51906	0.28369
	0.927116	1.46344	0.222249
	0.849287	1.14245	0.305566
	0.768384	0.973768	0.254751
	0.936728	0.808647	0.311714
	0.680735	0.873906	0.298609
	0.966515	1.25959	0.257604
	0.84617	0.818726
	1.11079	0.217873
	1.01839	0.719847
	0.793303	0.723961
	0.916098	0.696447
	1.04831	0.707282
	0.789605	0.67608
	1.05405	1.00374
	0.619116	1.12508
	0.700251	1.3891
	0.912582	1.18246
	0.903047	0.876507
	0.689763	0.219515
	0.43696	0.327752
	1.1127	1.38677
	0.444725	1.02378
	0.516259	1.1656
	1.36718	0.901276
	1.14199	1.03125
	1.63006	0.98276
	1.01463	0.853765
	0.994536	0.802883
	0.85515	0.941173
	0.892663	0.661089
	0.970783	0.987604
	0.49052	0.932942
	0.904264	1.10489
	0.945492	1.25187
	0.563203	0.982023
	2.06614	1.31684
	1.23805	1.33342
	0.972753	1.00337
	1.48421	1.02557
	1.08379	1.09191
	1.03847	0.905588
	1.10968	0.414129
	0.948363	0.215112
	0.901021	0.530755
	1.2475	0.597302
	1.07228	0.756081
	0.555134	1.29167
	0.939157	0.795803
	0.928494	0.248351
	0.954741	1.08058
	1.10569	0.634231
	0.90467	0.1846
	1.12061	1.29646
	0.51444	0.545796
	1.01332	0.874336
	1.20076	0.607696
	0.820843	0.812633
	1.05939	0.708716
	1.32691	1.19675
	1.76116	1.06706
	2.08574	1.17941
	0.989669	0.9264
	1.0441	0.44277
	1.05709	0.436654
	0.917871	0.814538
	1.49647	0.98839
	0.96615	0.902078
	1.78939	0.90463
	0.929805	1.1478
	1.05634	0.870375
	1.72128	0.322245
	0.992642	0.350716
	1.10787	0.683881
	1.23145	0.284833
	1.32767	0.867256
	1.01511	0.946499
	1.15647	0.786985
	0.60269	0.909091
	0.641393	0.839032
	0.990805	0.793108
	1.04745	1.10099
	1.08756	0.697714
	0.281277	0.942085
	1.64288	0.878671
	0.849979	0.791465
	1.24404	0.661334
	1.55131	0.592713
	1.7575	0.808627
	1.34111	0.950097
	1.26522	0.672045
	0.910137	0.497754
	1.36871	0.761067
	1.15692	0.769159
	1.18008	0.73492
	0.967238	0.685371
	1.24709	0.666235
	1.06657	0.788416
	1.15367	0.573934
	1.32077	0.302306
		0.640835
		0.471211
		0.599756
		0.640726
		0.710053
		0.776158
		0.703007
		0.81132
		0.582232
		0.584115
		0.910902
		1.27908
		0.564151
		0.372172
		0.708924
		0.848589
		0.333002
		0.452248
		1.33345
		0.546991
		0.333106
		0.655925
		0.656162
		0.271217
		0.281931
		0.677224
		0.968842
		1.13705
		0.321226
		1.09353
		0.625495
N3	1.01001	0.446957	0.406608
	1.16486	1.34416	0.264523
	1.2918	1.34171	0.249428
	0.818299	1.22579	0.313049
	1.5086	1.0069	0.273918
	1.17805	1.24563	0.34991
	1.32256	1.01656	0.350487
	0.951395	2.17346	0.323039
	1.68981	2.16408	0.31682
	1.63191	0.911904	0.354953
	0.74756	0.888209	0.445302
	0.543424	0.906766	0.434241
	0.671472	0.793773	0.317196
	1.13483	1.04325	0.312912
	0.228661	0.755801	0.4465
	0.651027	0.686505	0.365814
	0.592814	0.646766	0.337392
	0.554887	0.765352	0.343292
	0.731188	1.1509	0.29833
	1.22568	1.11949	0.288281
	0.265674	0.849923	0.35432
	0.951766	0.898716	0.330687
	1.09789	1.08994	0.313545
	0.846918	0.971375	0.320065
	0.93088	0.810389	0.288551
	0.89954	0.463625	0.236984
	1.09696	0.725836	0.255372
	1.05935	0.819742	0.361567
	1.10243	0.340826	0.529727
	0.949365	0.804935	0.294242
	0.942998	1.25952	0.464855
	0.569929	0.803566	0.867227
	0.786964	1.02031	0.255986
	0.625953	0.533443	0.276055
	1.00193	1.33777
	0.941902	0.837258
	0.910428	1.1161
	0.611187	0.772693
	1.06175	0.758381
	1.19084	0.636857
	0.574783	1.1451
	0.693452	1.02948
	0.627585	0.753278
	1.07605	0.772
	1.24816	1.22008
	1.09545	1.06845
	0.864088	0.280938
	0.823241	0.948312
	0.375542	0.86083
	1.5401	0.722106
	0.318669	0.329202
	0.882092	0.813304
	0.434814	0.870355
	0.803969	0.863742
	1.56075	0.653086
	0.576294	0.684993
	0.619596	0.683105
	0.986464	0.759578
	1.09445	1.30938
	0.634418	1.16265
	1.27318	0.371608
	1.12761	0.418012
	0.867047	0.548983
	1.6451	1.82163
	1.18683	1.40448
	1.81412	0.451237
	1.05443	0.874208
	0.785636	1.65069
	1.07018	0.78371
	1.06652	0.716703
	1.45151	1.44186
	1.19891	0.633324
	0.99312	1.40812
	1.3673	1.10311
	1.27915	1.07326
	1.37292	0.692197
	1.72524	1.41332
	1.47422	0.871467
	1.79091	1.23322
	1.20419	0.940248
	0.829947	1.03497
	1.34942	0.767601
	0.908961	1.02357
	1.26493	0.707998
	0.987701	0.940436
	1.02151	0.228264
	1.05538	0.48527
	0.883713	0.948548
	0.703784	0.76051
	0.421791	0.916795
	0.956573	0.600716
	1.02921	0.981763
	0.446284	0.527259
	0.904783	0.85393
	1.0143	0.64041
	0.951488	0.975603
	0.765821	1.21256
	0.911633	1.05158
	0.859076	0.787766
	0.912677	0.714446
	1.42649	1.1756
	0.951137	0.307973
	0.533434	0.988484
	1.27449	1.2079
	0.936144	1.21643
	0.727059	0.860425
	1.01338	1.27827
	0.872547	1.10177
	0.634564	0.363423
	0.843872	1.0558
	0.62651	0.38708
	0.866031	0.479239
	0.833411	0.389419
	0.878704	0.453805
	0.871707	0.709627
	0.950419	0.985351
	0.796152	0.791273
	0.903306	1.05231
	0.87041	1.25418
	0.866907	0.840591
	1.04847	1.15773
	1.03845	0.485676
	1.19647	0.777848
	0.800274	0.594177
	0.742434	0.868362
	0.793337	0.981783
	1.1387	0.922691
	0.637418	0.817128
	0.802125	0.892895
	0.713129	0.846029
	1.62451	1.06352
	0.976199	1.09159
	0.893973	0.419757
	0.823579	0.420117
	0.71779	0.403516
	1.52175	0.565148
	0.73091	0.341734
	0.777216	0.264845
	0.881938	0.79757
	0.915875	0.288365
	0.85368	0.586509
	0.909774	0.524435
	0.697628	0.515474
	0.547144	0.537374
	0.645884	0.486212
	1.12384	0.447941
	0.805517	0.716229
	1.05532	1.41922
	0.8481	0.628211
	0.771091	1.8677
	0.600399	0.733468
	0.781129	0.852703
	0.837301	1.24821
	1.44394	1.69274
	0.882368	1.40617
	0.760148	0.842232
	1.56924	1.19389
	0.996502	0.957189
	0.928196	1.50025
	0.933811	0.681904
	0.68994	0.92463
	0.945524	1.24524
	1.07962	1.17276
	1.04458	1.19595
	1.11673	0.733249
	0.807017	1.25524
	0.993445	1.80487
	0.956658	1.54442
	1.09376	0.362791
	0.989442	0.504116
	1.11174	0.630066
	0.943278	0.265367
	0.830025	0.619427
	1.06862	0.346575
	1.47951	0.43598
	0.865374	0.451882
	1.11931	0.486127
	1.79007	0.950398
	1.47842	0.983396
	1.02596	1.14695
	1.1257	0.948439
	0.826076	1.13756
	1.80148	1.22241
	1.26366	0.638304
	1.29677	0.959742
	1.29187	1.17211
	1.75122	0.909327
	1.08065	0.606078
	1.31504	0.837966
	1.4005	0.450234
	1.07358	0.378577
	2.0402	0.28755
	0.690382
	1.24908
	1.29955

## Sheet: FIG. S1B
EV - NCS	EV + NCS	FUS WT - NCS	FUS WT + NCS	FUS P525L - NCS	FUS P525L + NCS
0.204618	0.247334	7.22628	4.45041	2.83418	2.94516
0.0407216	0.132311	4.48956	4.57455	3.89345	7.82894
0.117175	0.0586709	5.13724	3.51452	5.07441	2.37879

## Sheet: FIG. S1C
EV - NCS	EV + NCS	FUS WT - NCS	FUS WT + NCS	FUS P525L - NCS	FUS P525L + NCS
0	0	0	0	37.2	28.6
0	0	0	0	40.5	44.8
0	0	0	0	44.5	45.7

## Sheet: FIG. S1D
								MEANS
	EV	FUS WT	FUS P525L - CIs	FUS P525L + CIs				EV	FUS WT	FUS P525L - CIs	FUS P525L + CIs
N1	0.207362	0.48451	0.532433	2.20272			N1	0.511914	0.616602	0.71165	4.15781
	0.30499	0.343199	0.52392	3.30435			N2	0.400478	0.460593	0.578087	2.94465
	0.440028	0.325345	1.11378	4.19604			N3	0.465312	0.440459	0.790715	3.97012
	0.264744	0.385346	0.317762	5.50636
	0.256087	0.42456	0.75192	3.16696
	0.778901	0.964358	0.328682	8.45811
	0.346694	0.696199	0.344645	1.94379
	0.342097	1.07396	1.48266	2.337
	0.689443	0.58559	0.315755	4.29236
	0.256797	0.584694	0.765695	1.41377
	0.300231	0.586175	0.301834	2.50495
	0.598323	0.464894	0.91651	3.32488
	0.431633	1.20423	0.369059	9.65649
	0.785451	0.946082	0.481278	4.40407
	0.843917	0.833261	0.429181	5.05853
	0.249435	0.390123	1.00121	1.55537
	0.591318	1.19968	0.772179	2.1783
	0.325333	0.938086	1.562	3.69948
	0.423954	0.707455	1.11993	0.407352
	0.26517	0.864503	0.378257	0.741797
	0.637973	1.02265	1.26295	5.63067
	0.372174	0.379614	0.402212	4.28926
	0.27863	0.930824	0.450232	1.42531
	0.290103	0.384196	0.709852	3.78207
	0.463256	0.538943	0.812738	1.63788
	0.253659	0.728885	1.41061	7.10248
	0.598347	0.899754	0.386768	4.98262
	0.235716	0.355903	0.784366	6.95076
	0.231226	0.615108	0.949462	7.39983
	0.809348	0.51098	0.933558	11.1808
	1.15875	0.454926	0.398422
	0.258429	1.14425	0.373966
	0.989482	0.810386	0.500811
	0.236474	0.527832	0.616727
	0.342595	0.528513	0.44899
	0.296288	0.453723	0.624353
	0.467628	0.461782	0.72013
	0.673358	0.44642	0.711842
	0.268631	0.368545	0.904509
	0.359794	1.1824	1.07179
	0.803863	0.364934	1.00574
	0.332441	0.374553	0.698401
	0.72629	0.475832	0.620817
	0.467057	0.919359	1.3308
	0.431667	0.416391	0.525951
	0.529382	0.790429	1.17881
	0.531963	0.826898	1.12647
	0.364717	0.941325	0.471253
	0.273333	0.346604	0.482956
	0.497075	0.375416	1.50369
	0.471988	0.430094	0.570017
	0.60549	0.414876	0.892562
	0.237952	0.39275	1.07518
	0.811437	0.352241	0.963896
	0.254711	0.515008	0.455661
	0.428201	0.491011	0.551129
	0.255471	0.361077	0.435374
	0.276992	0.343524	0.533626
	0.618225	0.467103	1.1344
	0.29412	0.420548	1.65071
	0.335384	0.281809	0.978377
	0.243513	0.890287	1.39271
	1.00571	1.01884	0.907205
	0.645501	0.678331	1.07363
	0.302655	1.11079	0.277247
	0.720141	0.978883	0.353906
	0.844276	0.932556	0.256697
	0.557819	0.732775	0.260188
	0.734912	1.27491	0.293754
	0.249619	0.366525	0.333772
	0.233835	0.639821	0.375371
	0.301001	1.01576	0.284256
	0.40617	0.800721	0.303277
	0.271082	0.69067	0.295428
	0.741748	0.346381	0.284419
	0.264263	0.40078	0.486642
	0.630748	0.359767	0.694787
	0.297985	0.376893	0.553181
	0.271177	0.401646	0.75392
	0.257751	0.42263	0.273612
	0.272393	0.339203	0.493773
	0.274258	0.816773	0.725721
	0.434747	0.563345	0.812039
	0.262866	0.668202	0.571974
	0.885451	0.926796	1.01302
	0.276138	0.37091	0.956222
	0.306988	0.939165	1.28748
	0.223007	0.484023	0.978736
	1.04552	0.355523	0.220074
	0.743777	0.454711	0.835003
	0.892054	0.571491	0.265439
	0.759547	0.434985	0.50472
	1.13816	0.33914	0.823173
	0.450726	1.00124	0.918214
	0.596928	0.381066	0.52677
	0.552696	0.40598	0.516213
	0.465637	0.397461	1.10285
	0.437669	0.755541	0.371104
	0.533901	0.821504	1.07824
	0.586211	0.358772	1.11471
	0.442309	0.387729	0.441369
	1.26053	0.947348	0.452199
	0.593854	0.52675	1.78102
	0.323784	0.949507	0.572354
	0.688457	0.811674	0.437978
	0.858327	0.338996
	0.623932	0.763998
	0.393289	0.603838
	0.962592	0.725642
	0.397936	0.65591
	0.260923	0.81148
	0.281426	0.472684
	0.295145	0.675565
	0.248943	0.979023
	0.249366	1.11057
	0.503098	0.671057
	0.572435	0.413523
	0.384955	0.545339
	0.748162	0.759015
	1.2799	0.427038
	0.688511	0.582619
	0.798435	0.504723
	1.22168	0.559438
	0.619433	0.380354
	0.459168	0.356079
	0.476476	0.314887
	0.256995	0.350845
	0.353007	0.334065
	1.19559	0.729813
	0.267137	0.642487
	0.683506	0.589112
	1.1293	0.728099
	0.823498	0.471539
	0.282583	0.346746
	0.215664	0.844876
	0.278254	0.671083
	0.661024
	0.260205
	0.72229
	0.499404
	1.15938
	0.967687
	0.587105
	0.61108
	0.386739
	0.65982
	0.22626
	0.805328
	1.24752
	1.19104
	0.228614
	0.523344
	0.610249
	0.281306
	0.358418
	0.416745
	0.2579
	0.262639
	0.386933
	0.259547
	0.768083
	0.253916
	0.263067
	0.743674
	0.517128
	0.270125
	0.912872
	0.252765
	0.252535
N2	0.517467	0.292143	0.696747	2.05596
	0.527245	0.528235	0.253982	5.52321
	0.171473	0.370251	0.399228	2.14382
	0.248593	0.582403	0.662429	7.03419
	0.332806	0.668619	0.650513	2.82246
	0.732248	0.438121	0.843259	1.54583
	0.495432	0.250096	0.750372	3.17579
	0.346253	0.330449	0.978359	3.4014
	0.248561	0.280139	1.02948	1.27611
	0.341331	0.215128	0.802695	1.17128
	0.212132	0.264338	0.388076	1.08037
	0.404434	0.234984	0.634644	0.81849
	0.371742	0.232883	0.700588	4.00489
	0.335778	0.734804	0.371139	1.70844
	0.382598	0.882582	0.587581	4.60985
	0.272071	0.425774	0.276448	1.56451
	1.21281	0.290443	0.206236	1.68765
	1.06687	0.374852	1.0109	3.56624
	0.219387	0.307433	0.598483	5.94856
	0.127104	0.282896	0.540974	2.08239
	0.11261	0.290371	1.30071	3.29461
	0.301758	0.515078	1.16019	1.94883
	0.163471	0.49853	0.777723	2.94895
	0.700574	0.358673	0.336177	2.50028
	0.525321	0.824483	0.30868	0.588816
	0.213292	0.918249	0.701586	0.441894
	0.148193	0.430948	0.253688	10.2611
	1.29775	0.577388	0.489737	0.913862
	0.657121	0.465921	0.446918	1.07828
	0.709589	0.504844	0.642027	5.19048
	0.425239	0.346565	0.60683	1.38378
	0.747398	0.389353	0.251132	0.714205
	0.489052	0.179374	0.547424	8.45098
	0.125674	0.39792	0.23544	1.90226
	0.25057	0.238547	0.366348	0.317167
	0.2936	0.306422	0.338768	0.720188
	0.191512	0.33549	1.00979	0.687746
	0.256798	0.176793	0.733374	7.79214
	0.243309	0.232678	0.215397	9.55698
	0.132754	0.259721	0.22024	2.51528
	0.137997	0.188641	0.412466	1.20033
	0.172915	0.168709	0.385705	2.95552
	0.121038	0.234634	0.886723	1.50988
	0.08349	0.789605	0.516745	7.96269
	0.07218	0.509125	0.511461	3.73844
	0.293199	0.593112	1.44728	7.92448
	0.208713	0.491336	0.3349	5.44591
	0.116166	0.690372	0.328624	0.87686
	0.78363	0.909938	0.357768	4.2293
	0.163598	0.739049	0.528937	1.73381
	0.07715	0.420746	0.246356	1.64543
	0.190824	1.30303	1.21458	0.645546
	0.516606	0.497589	0.487244	1.14042
	0.207923	0.379906	0.919966	8.69982
	0.443972	0.513701	1.35839	3.54229
	0.53008	0.221834	0.20218	0.708407
	0.30787	0.27312	0.738954	10.5259
	0.348272	0.182023	0.614291	6.4112
	0.552506	0.306211	0.226387	8.99629
	0.201639	0.182099	0.23688	0.484211
	0.242232	0.377437	1.4692	4.87783
	0.569408	0.450542	0.196029	2.04868
	0.505442	0.609892	0.198197	3.92025
	0.205118	0.282857	0.232521	2.25177
	0.157483	0.34795	0.199557	0.702304
	0.353236	0.749161		1.24636
	0.499753	0.916329		0.74966
	0.957696	0.315425		0.335982
	0.329428	0.301195		0.578014
	0.29606	0.956475		2.17556
	0.207351	0.275761		0.966691
	0.224349	0.672471		0.324934
	0.307366	0.207308		0.438091
	0.335245	0.72853		1.13951
	0.272246	0.285654		1.07478
	1.00727	0.29837		0.458453
	0.397651	0.383315		0.720898
	0.152674	0.193388		4.86731
	0.272152	0.292412
	0.209644	0.249361
	0.524391	0.785452
	0.490892	0.204195
	0.389197	0.332376
	0.520684	0.252885
	0.401327	0.397574
	0.397806	0.724287
	0.443617	0.414513
	0.509031	0.769226
	0.250268	1.20125
	0.386744	0.367511
	0.393066	0.730306
	0.985306	0.167911
	1.0613	0.580754
	0.319285	0.342224
	0.221717	0.405271
	0.825815	0.511647
	0.189967	0.719145
	0.20647	0.509981
	0.829013	0.976144
	0.671745	0.609285
	0.394248	0.607774
	0.366257	0.722581
	1.11684	0.386269
	0.209897
	0.241462
	0.234343
	1.14641
	0.494052
	0.165658
	0.167126
	0.33603
	0.276756
	0.363267
	0.24538
	0.220034
	0.17287
	0.205043
	0.252986
	0.225935
	0.249618
	0.249114
	0.828729
	0.319276
	0.851867
	0.700091
	0.772957
	0.551664
	0.338443
	0.410829
	0.410738
	0.141707
	0.602403
N3	0.23457	0.249569	1.21115	8.99995
	1.0419	0.365332	0.532468	4.47854
	0.406322	0.51245	0.846828	5.89608
	0.405742	0.243187	0.637085	5.73931
	0.349315	0.417679	1.02757	4.30968
	0.331788	0.54481	0.580259	3.39852
	0.349224	0.333769	1.13152	4.88525
	0.545006	0.276829	0.557194	7.37691
	0.237566	0.832874	0.585302	1.03375
	0.266763	0.656274	1.55198	0.922613
	0.407157	0.325693	0.475839	2.79852
	0.307547	0.413948	0.828142	5.15676
	0.947597	0.557993	0.496945	2.21037
	0.759921	0.191707	0.379039	4.77122
	0.338763	0.231461	0.915728	9.14813
	0.834611	0.425152	0.428874	1.008
	0.257553	0.348247	0.876459	5.6062
	0.636667	0.451551	0.407837	1.38909
	0.353088	0.364934	0.914926	4.2373
	0.240424	0.565889	0.577058	10.9954
	0.245411	0.213488	0.717985	2.68709
	0.779484	0.46798	0.995369	4.29007
	0.791872	0.633323	0.996285	1.50372
	0.305934	0.432305	1.05239	7.20663
	0.197987	0.550663	0.565955	1.00979
	0.320972	0.242484	0.77224	2.53191
	0.249997	0.311436	0.455254	1.17583
	0.29975	0.52799	1.08324	0.978934
	0.229571	0.458346	0.290041	3.08126
	0.591695	0.4937	0.367918	2.56388
	0.275177	0.406615	0.667614	1.44501
	0.802706	0.348385	0.301155	2.87039
	0.518804	0.555235	0.722062	3.79627
	0.685311	0.54955	1.00102	6.88017
	0.924068	0.264736	0.843928	1.35041
	0.281049	0.268102	0.843836	1.13535
	0.439038	0.664512	0.743474	1.14412
	0.323376	0.511492	0.684638	8.85023
	0.355405	0.241584	1.00837	4.36128
	0.248518	0.448542	0.507037	5.61501
	0.327817	0.358079	0.903837	0.636014
	0.393737	0.833738	0.459427	5.68584
	0.496362	0.301686	0.852574	4.20967
	0.672552	0.653322	0.510574	5.55723
	0.499808	0.411159	0.589102	2.26445
	0.524262	0.254641	0.487916	1.05741
	1.29191	0.38117	0.495406	2.20072
	0.418193	0.433112	0.637901	1.16518
	0.425022	0.219319	0.579632	3.92582
	0.677461	0.795778	0.451815	4.26554
	0.385317	0.387134	0.487975	6.32987
	0.582326	0.482195	1.08646	4.49214
	0.212678	0.336257	0.416462	11.1716
	0.233352	0.802728	0.792196	2.80751
	0.439974	0.392117	1.82601	1.37961
	0.440473	0.246129	1.49375	6.76934
	0.430282	0.686218	0.635963	1.57182
	0.296613	0.619958	1.1109	6.66437
	0.294668	0.385677	0.570347	1.65678
	0.88	0.309841	0.766744	6.13286
	0.196825	0.215395	1.18904	1.66389
	0.196712	0.240533	0.998408	0.984273
	1.09491	0.583688	0.951291	7.47053
	0.207477	0.507411	0.304544	1.94288
	0.220448	0.272596	0.260314	2.80577
	0.46565	0.271538	0.28052	3.60933
	0.269343	0.550731	0.924881	8.73845
	0.953191	0.351697	0.28872
	0.54556	0.194736	1.56876
	0.538944	0.22105	1.08893
	1.35679	0.215032	0.313298
	0.282276	0.20758	1.12815
	0.720957	0.452076	0.903471
	0.194977	0.257103	1.94735
	0.220997	0.216637	1.09536
	0.363772	0.27838	0.552287
	0.615472	0.266248	1.29405
	0.460408	0.246424	0.815945
	0.467428	0.633945	0.598936
	0.887374	0.401925	1.01349
	0.251816	0.450484	0.557573
	0.373721	0.384618	1.16473
	0.574882	0.658271	0.760116
	0.350312	0.426453	0.979597
	0.384315	0.410411	1.22253
	0.868851	0.537243	0.94207
	0.362043	0.321495	0.621171
	0.596998	0.29621	0.75538
	0.384377	0.475166	1.12399
	0.393415	0.31275	0.976329
	0.318964	0.248984	1.12076
	0.387699	0.226337	1.1202
	0.278629	0.513246	0.422495
	0.242729	0.222827	0.468572
	0.444376	0.225122	0.418094
	0.339198	0.391715	0.760622
	0.492555	0.490794	1.18654
	0.480961	0.272447	0.895135
	0.240107	0.456712	0.72581
		0.22768	0.703477
		0.621872	0.787285
		0.251415	0.672624
		0.657991	0.803738
		1.31222
		0.299166
		0.321585
		0.223834
		0.179957
		0.221113
		0.429275
		0.277962
		0.554249
		0.20879
		0.642979
		0.447006
		0.318634
		0.211907
		0.814233
		0.514329
		0.265361
		1.02289
		0.359173
		0.276868
		0.263514
		0.47878
		0.510977
		0.584844
		0.523835
		0.396582
		0.657895
		0.28192
		0.350841
		0.581553
		0.862657
		0.671156
		0.560061
		0.421307
		0.437594
		0.499743
		0.693987
		0.72686
		0.502405
		0.383514
		0.732758
		0.70731
		0.771588
		0.593934
		0.536297
		0.400695
		0.792865
		1.00909
		0.258708

## Sheet: FIG. S1E
												MEANS
	EV - NCS	EV + NCS	FUS WT - NCS	FUS WT + NCS	FUS P525L - CIs - NCS	FUS P525L - CIs + NCS	FUS P525L + CIs - NCS	FUS P525L + CIs + NCS			EV - NCS	EV + NCS	FUS WT - NCS	FUS WT + NCS	FUS P525L - CIs - NCS	FUS P525L - CIs + NCS	FUS P525L + CIs - NCS	FUS P525L + CIs + NCS
N1	2	4	11	0	2	24	0	1		N1	4.31788	27.681	3.57895	30.1429	9.06593	34.5	7.31481	9.625
	3	13	1	36	2	30	0	11		N2	3.75325	21.4857	6.84264	26.7266	9.2	28.6232	9.17647	11.3393
	2	31	4	29	2	37	2	4		N3	7.5625	17.2538	8.06803	19.1122	8.86364	17.8133	9.50943	7.77778
	6	33	4	45	11	29	10	5
	0	29	3	47	27	36	3	1
	0	24	8	41	36	31	3	0
	3	20	4	51	8	40	4	0
	14	21	7	51	10	34	0	0
	2	21	5	50	0	35	1	1
	4	31	3	38	3	31	2	1
	3	29	3	39	16	24	0	4
	1	5	1	41	15	41	0	0
	3	18	3	31	0	35	6	0
	2	28	5	49	6	38	14	0
	7	26	3	4	4	37	1	6
	2	23	1	1	19	40	4	10
	5	18	4	0	15	9	17	51
	4	25	1	46	13	49	1	5
	4	25	0	36	4	33	20	1
	2	24	2	33	4	25	28	0
	0	2	4	25	6	30	5	3
	6	21	3	0	1	28	63	25
	9	43	3	35	5	30	5	49
	7	18	0	3	5	47	34	6
	1	7	7	41	11	37	0	2
	0	33	2	40	2	37	3	6
	0	40	21	41	1	37	12	0
	10	42	2	42	3	49	6	0
	4	37	12	13	9	5	3	3
	0	2	20	0	36	41	0	9
	0	43	15	2	6	55	4	8
	4	26	0	32	10	55	11	22
	0	32	0	39	13	37	23	1
	7	42	1	45	14	67	0	22
	2	15	1	9	23	42	3	10
	5	57	2	0	25	32	1	7
	10	45	2	32	17	29	1	41
	14	45	0	36	15	47	5	6
	1	36	1	28	7	44	4	0
	6	12	0	1	11	44	2	0
	6	46	2	30	7	44	13	0
	9	38	1	40	9	52	4	9
	11	28	1	31	1	41	0	1
	5	0	11	47	3	37	3	15
	0	0	1	38	4	45	0	32
	1	28	2	30	8	57	8	39
	0	27	6	34	0	65	19	9
	2	26	7	35	9	0	0	3
	1	33	9	44	5	30	31	12
	6	24	0	29	1	2	4	20
	6	33	0	45	3	49	0	37
	3	17	1	30	4	14	1	0
	4	41	9	41	0	63	5	0
	8	32	0	28	11	49	6	1
	8	42	1	30	4	22		0
	1	36	7	44	7	44		40
	10	42	8	37	3	1
	4	41	3	34	8	1
	12	32	3	37	3	40
	2	27	8	37	9	47
	3	30	4	19	1	49
	12	36	2	45	12	48
	1	43	4	34	16	0
	0	42	4	11	7	42
	3	26	1	31	5	45
	2	42	2	41	4	55
	1	28	0	25	2	51
	9	30	7	29	5	62
	2	0	3	34	11	46
	3	33	5	0	3	56
	8	48	0	0	13	3
	1	32	2	51	11	57
	2	2	5	30	5	30
	2	37	1	25	30	43
	6	43	2	37	3	32
	2	0	4	35	20	47
	2	30	7	44	3	3
	3	36	0	17	27	52
	4	37	5	30	12	45
	13	25	0	36	9	44
	8	30	0	41	19	23
	7	11	10	33	2	21
	4	0	3	32	7	22
	3	14	1	32	12	29
	4	40	1	32	1	29
	7	27	1	25	0	13
	4	18	4	24	30	4
	5	16	0	42	7	32
	2	22	4	16	12	22
	11	29	1	36	8	20
	6	30	3	0	12	24
	7	33	0	13		19
	5	41	4	22		31
	9	33	1	30		32
	7	17	6	33		8
	12	22	1	31		7
	8	39	4	31		35
	8	45	5	31		37
	6	30	7	1		15
	6	34	5	41		35
	0	27	1	1		24
	0	33	3	37		21
	5	20	0	45		24
	8	28	3	40		53
	2	25	6	35		44
	3	34	2	33		35
	6	31	5	41		28
	6	33	2	25		15
	4	28	1	35		26
	2	26	11	46		29
	0	37	0	35		25
	2	45	10	10		47
	1	35	0	43		41
	2	41	1	38		42
	10	29	2	43		23
	0	27	12	19		50
	0	32	2	5		35
	4	35	2	38		29
	3	20	5	45		30
	8	7	1			26
	6	8	1			41
	0	1	6			48
	8	26	7			31
	0	48	3			25
	6	41	3			42
	2	43	0			45
	6	16	3			39
	0	0	0			50
	0	0	0			33
	10	24	0			13
	13	31	2			34
	7	44	2			0
	10	35	3			53
	6	35	6			48
	2	26	4			45
	3	20	0			43
	2	32	2			38
	1	27	1			48
	2	28	8			45
	5	34	3			40
	3	30	4
	4	35	2
	3	23	0
	11	32	10
	5	38	4
	0	23	3
	0	22	3
	0	23	2
	8	32	12
	0	40	9
	1	31	3
		25	1
		34
		35
		22
		22
		23
		33
		38
		38
		0
		41
		40
		36
		35
		21
		32
		41
		41
		37
		28
		37
		26
		35
		45
		29
		18
		18
		15
		33
		28
		25
		24
		23
		29
		17
		35
		17
		2
		0
		29
		0
		36
		25
		0
		27
		31
		20
		25
		38
		43
		7
		0
		41
		28
		30
		44
		31
		32
		37
N2	4	23	6	31	5	1	3	18
	5	30	4	27	31	43	1	2
	1	29	3	32	6	19	1	41
	3	51	29	41	10	67	8	12
	1	10	10	33	0	27	16	0
	1	21	1	16	37	16	12	4
	1	27	1	20	6	33	46	0
	2	0	4	30	7	41	2	40
	1	3	10	0	10	42	1	0
	1	0	7	29	10	38	5	19
	1	1	7	27	21	1	33	16
	3	1	9	0	1	24	0	30
	3	48	10	36	3	45	3	0
	2	2	4	13	5	40	14	7
	6	0	8	0	0	18	1	4
	2	49	5	51	0	37	18	0
	0	41	1	28	0	42	11	2
	0	0	5	27	4	35	6	1
	0	37	9	32	7	3	0	36
	7	34	0	0	4	28	4	25
	0	41	1	30	9	29	0	0
	12	35	18	40	11	39	1	4
	4	1	8	47	8	30	4	2
	2	3	2	32	4	35	2	16
	8	29	1	25	6	39	4	37
	4	26	7	23	4	57	0	46
	27	53	7	39	3	35	5	0
	3	21	2	32	3	45	3	2
	1	42	3	30	13	23	8	11
	0	31	4	33	3	25	3	0
	13	23	13	42	1	38	19	12
	2	47	14	31	12	28	3	7
	6	44	7	32	5	37	4	5
	1	34	2	25	0	35	51	2
	3	45	3	8	12	25	5	19
	0	26	29	26	14	39	6	0
	2	30	5	27	5	25	0	13
	5	0	1	30	18	49	11	24
	20	16	11	25	30	21	20	2
	1	21	2	5	11	37	17	24
	9	26	4	31	2	3	1	9
	20	27	1	41	17	3	0	1
	4	1	1	33	3	23	0	9
	2	14	9	0	2	0	8	4
	4	38	20	39	36	59	11	12
	4	35	0	30	6	39	2	1
	0	32	1	33	11	35	5	16
	2	19	3	22	18	26	17	5
	5	39	2	8	16	4	0	24
	4	23	7	25	2	37	64	22
	0	32	16	24	14	34	9	1
	3	21	2	30	15	31		16
	4	24	4	31	1	18		11
	2	27	1	23	18	41		19
	14	27	3	4	12	32		2
	6	9	0	28	14	12		0
	2	28	11	32	5	40
	3	12	7	35	3	33
	3	27	2	5	5	19
	9	6	0	56	19	41
	1	0	1	4	7	35
	1	4	5	22	10	27
	3	18	5	40	10	0
	2	28	13	13	4	44
	2	1	0	28	5	43
	7	0	1	0	10	0
	1	0	1	47	1	3
	2	24	8	27	13	1
	5	24	1	38	2	1
	1	3	2	32	12
	7	2	8	25	4
	3	9	2	43	31
	11	15	2	16	8
	1	43	6	11	5
	3	15	4	27	10
	2	8	7	22
	0	0	3	26
	1	22	1	56
	1	5	0	36
	1	46	5	26
	2	23	0	28
	3	47	9	23
	2	11	5	28
	4	0	5	26
	2	63	10	29
	7	1	1	22
	16	32	1	35
	9	41	0	42
	0	0	3	1
	0	25	8	29
	1	25	1	6
	1	39	2	9
	3	36	4	6
	2	39	5	18
	4	41	6	14
	9	17	9	26
	11	31	22	34
	1	9	2	30
	3	37	4	31
	8	20	6	41
	2	25	6	32
	0	37	9	40
	6	11	20	43
	0	33	1	37
	0	5	9	18
	6	38	2	34
	2	20	4	20
	3	27	10	40
	1	18	2	25
	4	32	6	44
	4	0	8	41
	1	23	1	35
	0	0	9	2
	3	0	6	42
	5	41	8	48
	1	0	1	26
	1	46	24	27
	6	16	4	33
	2	0	4	33
	0	0	1	25
	7	31	1	10
	0	16	4	29
	3	0	9	22
	4	46	3	42
	3	0	1	14
	18	37	5	31
	0	32	3	1
	3	0	2	35
	6	4	4	31
	2	44	0	26
	7	25	28	29
	2	36	3	2
	4	0	5	8
	4	45	3	13
	1	43	18	16
	0	1	0	47
	3	26	22	31
	9	0	1	41
	5	0	2	40
	0	4	15
	2		31
	5		8
	8		15
	7		17
	3		0
	1		16
	2		5
	3		3
	6		24
	2		1
	1		2
	2		17
	1		21
	6		26
			31
			1
			27
			0
			1
			3
			1
			0
			3
			26
			1
			1
			19
			4
			0
			0
			5
			23
			7
			3
			12
			2
			5
			5
			9
			1
			50
			7
			1
			4
			20
			1
			2
			1
			0
			14
			16
			8
			5
			6
			9
			14
			5
N3	3	0	2	18	0	17	1	1
	2	12	4	23	2	0	4	3
	7	30	50	26	27	28	2	3
	5	14	3	16	14	18	9	3
	2	4	6	5	0	11	4	0
	1	9	2	25	12	16	30	1
	2	15	8	26	2	19	16	27
	5	16	7	24	1	14	15	1
	1	28	4	17	0	33	22	4
	2	18	10	31	24	29	37	6
	2	21	7	11	18	0	19	5
	59	22	2	1	13	20	1	6
	2	14	32	16	0	42	14	2
	0	39	28	31	1	36	21	8
	35	37	1	19	0	10	15	4
	22	20	2	33	1	28	23	4
	26	0	10	29	1	16	0	0
	2	19	3	29	0	23	2	2
	4	17	4	28	1	29	1	0
	1	0	3	28	8	24	2	0
	0	20	18	9	25	14	2	0
	2	13	6	31	3	7	5	19
	8	9	22	17	0	4	12	5
	2	13	15	23	13	5	1	6
	4	2	13	28	17	13	10	19
	2	22	13	20	5	17	4	7
	14	6	18	17	15	5	16	21
	10	20	1	36	22	51	5	8
	11	19	26	15	22	29	0	0
	6	28	4	18	10	18	0	0
	0	24	9	19	6	33	8	12
	30	16	6	15	30	23	3	24
	12	20	5	11	10	22	11	2
	30	0	8	13	1	11	0	1
	3	12	3	31	14	24	17	0
	8	1	7	43	44	17	2	8
	4	32	1	0	6	27	6	0
	3	18	11	0	5	19	5	10
	4	18	4	23	7	24	5	9
	2	14	12	1	12	22	3	7
	4	4	4	36	12	31	7	4
	0	22	1	25	7	22	13	0
	1	18	5	27	5	23	26	0
	8	14	2	22	5	0	9	7
	3	20	2	20	2	0	13	12
	5	11	9	27	7	0	18	30
	10	17	6	20	10	9	15	9
	3	28	19	16	2	1	4	37
	15	21	11	25	6	28	0	15
	11	17	3	17	4	26	1	9
	10	11	0	15	18	29	8	13
	1	17	25	24	4	24	6	9
	2	15	3	10	10	1	31	12
	5	13	8	1	1	20		3
	4	13	7	3	6	6		6
	2	16	1	22	26	19		9
	10	29	2	0	7	17		4
	5	28	25	2	7	8		24
	21	17	4	38	5	5		1
	13	17	9	27	12	13		0
	26	6	4	45	3	18		25
	5	21	4	32	16	24		15
	10	11	3	18	4	16		8
	0	19	11	3	2	15
	20	27	3	2	7	2
	9	20	2	15	5	25
	10	33	3	6		7
	5	10	2	30		14
	8	21	7	4		35
	1	21	11	29		13
	2	22	8	32		17
	4	20	4	0		15
	3	1	2	26		22
	4	9	0	7		19
	22	26	10	19		14
	2	9	1	21
	5	29	1	0
	1	24	16	19
	8	16	1	27
	7	0	1	1
	1	20	3	42
	3	19	3	18
	2	19	2	18
	4	20	1	2
	14	13	5	23
	2	21	2	30
	10	13	0	18
	2	21	0	0
	5	23	4	17
	19	27	3	24
	3	27	4	20
	5	0	8	24
	2	1	28	23
	4	25	17	13
	6	0	2	17
	27	8	17	29
	8	20	25	19
	4	34	17	17
	3	23	6
	17	17	4
	14	27	5
	4	37	10
	1	9	8
	0	0	1
	8	12	16
	2	35	9
	0	26	2
	1	41	2
	1	16	9
	19	19	0
	32	14	11
	2	17	8
	1	17	2
	2	4	17
	5	21	8
	5	19	0
	0	15	0
	2	29	4
	5	30	2
	3	1	7
	1	36	4
	0	23	4
	3	20	4
	22	0	5
	10	19	1
	0	14	44
	6	18	7
	1	17	5
	11	0	40
	2	21	5
	8		3
	3		12
	8		1
	0		1
	14		7
	8		9
	9		5
	4		16
	24		12
	26		17
	12		12
	22		24
	12		0
	12		15
			23
			2
			6

## Sheet: FIG. S1F
EV	FUS WT	FUS P525L
1	0.473	0.621
1	0.782	0.835
1	0.537	0.755
1	0.716	1.32
1	0.816	1.09
1	0.276	0.608
1	0.951	1.03

## Sheet: FIG. S1G
EV	FUS WT	FUS P525L
1	2.07	3.19
1	0.646	0.467
1	1.15	0.963
1	0.784	0.543
1	1.18	0.91
1	0.811	1.8
1	1.16	1.01

[truncated: 56 more sheets: FIG. S1J, FIG. S1L, FIG. S1M, FIG. 2B, FIG. 2D, FIG. 2F, FIG. 2H, FIG. S2B, FIG. S2C, FIG. S2D, FIG. S2F, FIG. S2G, FIG. S2I, FIG. 3B, FIG. 3D, FIG. 3F, FIG. S3A, FIG. S3C, FIG. 4B, FIG. 4D …]
